# Supplementary material for: Probing Carbon Utilization of Cordyceps militaris by Sugar Transportome and Protein Structural Analysis
Source: Cells. 2020 Feb 10;9(2):401. doi: 10.3390/cells9020401 (PMC7072658; doi:10.3390/cells9020401)
Supplement: Supplementary file 1 [file cells-09-00401-s001.zip]

Archive with 2 entries (2 files):
- cells-673666-supple-final1.pdf
- cells-673666-supple-final2.xlsx
